# Supplementary material for: The role of Chinese herbal medicine in the treatment of diabetic nephropathy by regulating endoplasmic reticulum stress
Source: Front Pharmacol. 2023 Jun 26;14:1174415. doi: 10.3389/fphar.2023.1174415 (PMC10331427; doi:10.3389/fphar.2023.1174415)
Supplement: Supplementary file 1 [file DataSheet1.zip]

Archive with 2 entries (2 files):
- Supplementary materials (Tables)/Supplementary Table 1.doc
- Supplementary materials (Tables)/Supplementary Table 2.doc
